# Supplementary material for: Needlestack: an ultra-sensitive variant caller for multi-sample next generation sequencing data
Source: NAR Genom Bioinform. 2020 Apr 20;2(2):lqaa021. doi: 10.1093/nargab/lqaa021 (PMC7182099; doi:10.1093/nargab/lqaa021)
Supplement: lqaa021_Supplemental_Files [file lqaa021_supplemental_files.zip]

Archive with 2 entries (2 files):
- NAR_supp_material_FORMATTED_merged_no_track_changes.pdf
- suppTable_S1.xlsx
