# Supplementary material for: Needlestack: an ultra-sensitive variant caller for multi-sample next generation sequencing data
Source: NAR Genom Bioinform. 2020 Apr 20;2(2):lqaa021. doi: 10.1093/nargab/lqaa021 (PMC7182099; doi:10.1093/nargab/lqaa021)
Supplement: lqaa021_Supplemental_Files [file lqaa021_supplemental_files.zip › suppTable_S1.xlsx]

## Sheet: Sheet1
Chr	Start	End	Ref	Alt	avsnp147	cosmic79	REVEL	SM	AFlib1_cfdna	AFlib2_cfdna	DP_lib1_cfdna	DP_lib2_cfdna	AF_tumor	in_tumor	deleterious	type	error_rate_cfdna
chr17	7579307	7579307	C	T	#N/A	no	#N/A	RS122037	0.00174611	0.00744343	71015	36811	#N/A	not_validated	NO	SCC	0.000410412
chr17	7578210	7578210	T	C	rs1800372	yes	#N/A	RS113018	0.461464	0.431759	31218	41361	0.245	validated	NO	SCC	0.00138549
chr17	7578600	7578600	G	A	#N/A	no	#N/A	RS113018	0.00579374	0.00513479	4315	7011	#N/A	not_validated	NO	SCC	0.000609646
chr17	7578406	7578406	C	T	rs28934578	yes	0.922	RS122147	0.0877564	0.0848646	28807	26666	0.37037	validated	YES	SCC	0.00315062
chr17	7578442	7578442	T	C	rs148924904	yes	0.872	RS122034	0.0110161	0.00646744	33678	31388	0.166667	validated	YES	SCC	0.000326312
chr17	7573897	7573897	T	A	rs17880847	yes	#N/A	RS122445	0.070655	0.0941542	9511	11598	0.363636	validated	NO	SCC	0.000213415
chr17	7578416	7578416	C	A	#N/A	yes	0.917	RS122129	0.00683692	0.00936455	9946	17940	0.170968	validated	YES	SCC	0.000179062
chr17	7573897	7573897	T	A	rs17880847	yes	#N/A	RS122159	0.398014	0.38132	17223	15685	0.145299	validated	NO	SCC	0.000158821
chr17	7577142	7577142	C	A	#N/A	yes	#N/A	RS122228	0.0027823	0.00315991	48521	8861	0.116279	validated	NO	SCC	0.000117551
chr17	7573894	7573894	G	C	#N/A	no	#N/A	RS122140	0.00243146	0.00287263	16451	43166	#N/A	not_validated	NO	SCC	6.35373e-05
chr17	7577092	7577092	C	T	#N/A	ID=COSM44724;OCCURENCE=1(soft_tissue),3(pancreas)	#N/A	RS1221029	0.00183187	0.00209224	29478	21508	#N/A	not_validated	NO	SCLC	0.000503692
chr17	7577099	7577099	C	A	rs121912660	ID=COSM562340,COSM3723939,COSM11287,COSM1646813;OCCURENCE=2(ovary),1(breast),2(haematopoietic_and_lymphoid_tissue),2(prostate),7(lung),1(upper_aerodigestive_tract),1(large_intestine)	0.942	RS1131077	0.472139	0.474526	28875	29265	0.718239	validated	YES	SCLC	0.000200523
chr17	7577107	7577107	-	C	#N/A	#N/A	#N/A	RS1131077	0.00424968	0.00250034	29414	29596	0.00116428	validated	YES	SCLC	0.000945534
chr17	7577139	7577145	GTCCCAG	-	#N/A	#N/A	#N/A	RS1221133	0.00402808	0.00365286	25074	24912	0.547081	validated	YES	SCLC	1.40997e-06
chr17	7574005	7574005	A	C	#N/A	ID=COSM45744;OCCURENCE=1(prostate)	0.82	RS113063	0.00624371	0.00322266	4965	10240	0.0839306	validated	YES	SCLC	4.80373e-05
chr17	7578384	7578384	G	A	#N/A	ID=COSM46288;OCCURENCE=1(urinary_tract),1(skin)	#N/A	RS122677	0.00208001	0.00189191	22596	15857	#N/A	not_validated	NO	SCLC	0.000380138
chr17	7578473	7578474	GC	-	#N/A	#N/A	#N/A	RS122677	0.00462703	0.0250398	7132	4393	0.338436	validated	YES	SCLC	1.99124e-05
chr17	7578513	7578513	C	T	#N/A	ID=COSM44086;OCCURENCE=1(ovary),3(breast),1(urinary_tract),1(soft_tissue),1(lung)	#N/A	RS122677	0.00140101	0.00275328	27837	23245	#N/A	not_validated	NO	SCLC	0.000166581
chr17	7578442	7578442	T	C	rs148924904	yes	0.872	08B0706	0.0245996	0.0245431	12114	7497	0.417365	validated	YES	SCLC	0.000226941
chr17	7579336	7579351	CCCAGAATGCAAGAAG	-	#N/A	no	#N/A	09B0683	0.0327827	0.0374743	79249	38373	0.857651	validated	YES	SCLC	6.36601e-07
chr17	7578434	7578434	-	CTG	#N/A	no	#N/A	99B0003	0.00313152	0.00156006	2874	8974	0.000314357	validated	YES	SCLC	1.92065e-07
chr17	7577120	7577120	C	T	rs28934576	yes	0.868	99B0002	0.0172288	0.00759513	31459	26596	0.927836	validated	YES	SCLC	0.000948086
